# Supplementary material for: Unmet Needs of Parents of Children with Urea Cycle Disorders
Source: Children (Basel). 2022 May 12;9(5):712. doi: 10.3390/children9050712 (PMC9140128; doi:10.3390/children9050712)
Supplement: Supplementary file 1 [file children-09-00712-s001.zip]

Archive with 1 entries (1 files):
- children-1671590-supplementary.pdf
